# Supplementary material for: Kin-Avoidance in Cannibalistic Homicide
Source: Front Psychol. 2020 Aug 31;11:2161. doi: 10.3389/fpsyg.2020.02161 (PMC7488386; doi:10.3389/fpsyg.2020.02161)
Supplement: Supplementary file 2 [file Data_Sheet_2.CSV]

Cannibal ID	Cannibal initials	Cannibal sex	Cannibal age at murder	Year of murder	First homicide	Victim	Victim sex	Age	Rape/Sex/Naked	Method of killing	Consanguinity	Relation	Cannibalistic?
1	K.D.	M	43	1903	1	I.L.	F	?	unknown	sharps	0	Stranger	Positively cannibalized
1	K.D.	M	49	1909	0	E.S.	F	25	unknown	sharps	0	Stranger	Positively cannibalized
1	K.D.	M	51	1911	0	K.	M	63	unknown	sharps	0	Stranger	Positively cannibalized
1	K.D.	M	52	1912	0	A.	F	?	unknown	sharps	0	Unknown	Positively cannibalized
1	K.D.	M	53	1913	0	H.B.	M	?	unknown	sharps	0	Unknown	Positively cannibalized
1	K.D.	M	53	1913	0	P.W.	M	?	unknown	sharps	0	Unknown	Positively cannibalized
1	K.D.	M	54	1914	0	H.B.	M	65	unknown	sharps	0	Unknown	Positively cannibalized
1	K.D.	M	54	1914	0	W.F.	M	46	unknown	sharps	0	Unknown	Positively cannibalized
1	K.D.	M	54	1914	0	J.K.G.	M	56	unknown	sharps	0	Unknown	Positively cannibalized
1	K.D.	M	55	1915	0	R.L.	M	64	unknown	sharps	0	Unknown	Positively cannibalized
1	K.D.	M	55	1915	0	E.K.	M	16	unknown	sharps	0	Unknown	Positively cannibalized
1	K.D.	M	56	1916	0	P.L.	M	50	unknown	sharps	0	Unknown	Positively cannibalized
1	K.D.	M	57	1917	0	M.	F	?	unknown	sharps	0	Unknown	Positively cannibalized
1	K.D.	M	57	1917	0	A.T.	F	?	unknown	sharps	0	Unknown	Positively cannibalized
1	K.D.	M	57	1917	0	J.G.	M	32	unknown	sharps	0	Unknown	Positively cannibalized
1	K.D.	M	57	1917	0	E.E.	M	64	unknown	sharps	0	Unknown	Positively cannibalized
1	K.D.	M	57	1917	0	J.N.	M	64	unknown	sharps	0	Unknown	Positively cannibalized
1	K.D.	M	58	1918	0	E.	M	?	unknown	sharps	0	Unknown	Positively cannibalized
1	K.D.	M	59	1919	0	K.N.	M	47	unknown	sharps	0	Unknown	Positively cannibalized
1	K.D.	M	61	1921	0	H.M.	M	52	unknown	sharps	0	Unknown	Positively cannibalized
1	K.D.	M	61	1921	0	O.H.	M	50	unknown	sharps	0	Unknown	Positively cannibalized
1	K.D.	M	61	1921	0	J.B.	M	76	unknown	sharps	0	Unknown	Positively cannibalized
1	K.D.	M	61	1921	0	W.R.	M	42	unknown	sharps	0	Unknown	Positively cannibalized
1	K.D.	M	62	1922	0	K.B.	M	63	unknown	sharps	0	Unknown	Positively cannibalized
1	K.D.	M	62	1922	0	H.K.	M	70	unknown	sharps	0	Unknown	Positively cannibalized
1	K.D.	M	63	1923	0	A.S.	M	67	unknown	sharps	0	Unknown	Positively cannibalized
1	K.D.	M	63	1923	0	K.S.	M	47	unknown	sharps	0	Unknown	Positively cannibalized
1	K.D.	M	63	1923	0	F.L.	M	44	unknown	sharps	0	Unknown	Positively cannibalized
1	K.D.	M	64	1924	0	M.H.	M	49	unknown	sharps	0	Unknown	Positively cannibalized
1	K.D.	M	64	1924	0	K.H.	M	54	unknown	sharps	0	Unknown	Positively cannibalized
1	K.D.	M	64	1924	0	R.P.	M	?	unknown	sharps	0	Unknown	Positively cannibalized
1	K.D.	M	?	?	0	Unnamed victim	?	?	unknown	sharps	0	Unknown	Positively cannibalized
1	K.D.	M	?	?	0	Unnamed victim	?	?	unknown	sharps	0	Unknown	Positively cannibalized
1	K.D.	M	?	?	0	Unnamed victim	?	?	unknown	sharps	0	Unknown	Positively cannibalized
1	K.D.	M	?	?	0	Unnamed victim	?	?	unknown	sharps	0	Unknown	Positively cannibalized
1	K.D.	M	?	?	0	Unnamed victim	?	?	unknown	sharps	0	Unknown	Positively cannibalized
1	K.D.	M	?	?	0	Unnamed victim	?	?	unknown	sharps	0	Unknown	Positively cannibalized
1	K.D.	M	?	?	0	Unnamed victim	?	?	unknown	sharps	0	Unknown	Positively cannibalized
1	K.D.	M	?	?	0	Unnamed victim	?	?	unknown	sharps	0	Unknown	Positively cannibalized
1	K.D.	M	?	?	0	Unnamed victim	?	?	unknown	sharps	0	Unknown	Positively cannibalized
1	K.D.	M	?	?	0	Unnamed victim	?	?	unknown	sharps	0	Unknown	Positively cannibalized
1	K.D.	M	?	?	0	Unnamed victim	?	?	unknown	sharps	0	Unknown	Positively cannibalized
2	P.K.	M	30	1913	1	C.K.	F	9	sex	sharps	0	Stranger	Probably not cannibalized
2	P.K.	M	46	1929	0	R.O.	F	9	sex	sharps	0	Stranger	Probably not cannibalized
2	P.K.	M	46	1929	0	R.S.	M	54	sex	sharps	0	Stranger	Positively cannibalized
2	P.K.	M	46	1929	0	M.H.	F	?	sex	sharps	0	Unrelated acquaintance	Positively cannibalized
2	P.K.	M	46	1929	0	L.L.	F	13	sex	sharps	0	Stranger	Probably not cannibalized
2	P.K.	M	46	1929	0	G.H.	F	5	sex	sharps	0	Stranger	Probably not cannibalized
2	P.K.	M	46	1929	0	I.R.	F	31	sex	blunt object	0	Stranger	Probably not cannibalized
2	P.K.	M	46	1929	0	E.D.	F	22	rape	blunt object	0	Stranger	Probably not cannibalized
2	P.K.	M	46	1929	0	G.A.	F	5	rape	sharps	0	Stranger	Positively cannibalized
3	C.F.W.G.	M	50-58	1913 - 1921	1	Unnamed victim	F	7-9 years old	unknown	unknown	0	Unrelated acquaintance	Unknown
3	C.F.W.G.	M	58	1921	0	F.S.	F	?	unknown	unknown	0	Unrelated acquaintance	Unknown
3	C.F.W.G.	M	50-58	1913 - 1921	0	Unnamed victim	F	?	unknown	unknown	0	Unrelated acquaintance	Unknown
3	C.F.W.G.	M	50-58	1913 - 1921	0	Unnamed victim	F	?	unknown	unknown	0	Unrelated acquaintance	Unknown
3	C.F.W.G.	M	50-58	1913 - 1921	0	Unnamed victim	F	?	unknown	unknown	0	Unrelated acquaintance	Unknown
3	C.F.W.G.	M	50-58	1913 - 1921	0	Unnamed victim	F	?	unknown	unknown	0	Unrelated acquaintance	Unknown
3	C.F.W.G.	M	50-58	1913 - 1921	0	Unnamed victim	F	?	unknown	unknown	0	Unrelated acquaintance	Unknown
3	C.F.W.G.	M	50-58	1913 - 1921	0	Unnamed victim	F	?	unknown	unknown	0	Unrelated acquaintance	Unknown
3	C.F.W.G.	M	50-58	1913 - 1921	0	Unnamed victim	F	?	unknown	unknown	0	Unrelated acquaintance	Unknown
3	C.F.W.G.	M	50-58	1913 - 1921	0	Unnamed victim	F	?	unknown	unknown	0	Unrelated acquaintance	Unknown
3	C.F.W.G.	M	50-58	1913 - 1921	0	Unnamed victim	F	?	unknown	unknown	0	Unrelated acquaintance	Unknown
3	C.F.W.G.	M	50-58	1913 - 1921	0	Unnamed victim	F	?	unknown	unknown	0	Unrelated acquaintance	Unknown
3	C.F.W.G.	M	50-58	1913 - 1921	0	Unnamed victim	F	?	unknown	unknown	0	Unrelated acquaintance	Unknown
3	C.F.W.G.	M	50-58	1913 - 1921	0	Unnamed victim	F	?	unknown	unknown	0	Unrelated acquaintance	Unknown
3	C.F.W.G.	M	50-58	1913 - 1921	0	Unnamed victim	F	?	unknown	unknown	0	Unrelated acquaintance	Unknown
3	C.F.W.G.	M	50-58	1913 - 1921	0	Unnamed victim	F	?	unknown	unknown	0	Unrelated acquaintance	Unknown
3	C.F.W.G.	M	50-58	1913 - 1921	0	Unnamed victim	F	?	unknown	unknown	0	Unrelated acquaintance	Unknown
3	C.F.W.G.	M	50-58	1913 - 1921	0	Unnamed victim	F	?	unknown	unknown	0	Unrelated acquaintance	Unknown
3	C.F.W.G.	M	50-58	1913 - 1921	0	Unnamed victim	F	?	unknown	unknown	0	Unrelated acquaintance	Unknown
3	C.F.W.G.	M	50-58	1913 - 1921	0	Unnamed victim	F	?	unknown	unknown	0	Unrelated acquaintance	Unknown
3	C.F.W.G.	M	50-58	1913 - 1921	0	Unnamed victim	F	?	unknown	unknown	0	Unrelated acquaintance	Unknown
3	C.F.W.G.	M	50-58	1913 - 1921	0	Unnamed victim	F	?	unknown	unknown	0	Unrelated acquaintance	Unknown
3	C.F.W.G.	M	50-58	1913 - 1921	0	Unnamed victim	F	?	unknown	unknown	0	Unrelated acquaintance	Unknown
4	F.H.K.H.	M	39	1918	1	F.R.	M	17	sex	strangulated	0	Unrelated acquaintance	Probably cannibalized
4	F.H.K.H.	M	44	1923	0	F.F.	M	17	sex	strangulated	0	Unrelated acquaintance	Probably cannibalized
4	F.H.K.H.	M	44	1923	0	W.S.	M	17	sex	strangulated	0	Unrelated acquaintance	Probably cannibalized
4	F.H.K.H.	M	44	1923	0	R.H.	M	16	sex	strangulated	0	Unrelated acquaintance	Probably cannibalized
4	F.H.K.H.	M	44	1923	0	H.S.	M	10	sex	strangulated	0	Unrelated acquaintance	Probably cannibalized
4	F.H.K.H.	M	44	1923	0	E.E.	M	13	sex	strangulated	0	Unrelated acquaintance	Probably cannibalized
4	F.H.K.H.	M	44	1923	0	H.S.	M	18	sex	strangulated	0	Unrelated acquaintance	Probably cannibalized
4	F.H.K.H.	M	44	1923	0	P.B.	M	17	sex	strangulated	0	Unrelated acquaintance	Probably cannibalized
4	F.H.K.H.	M	44	1923	0	R.G.	M	17	sex	strangulated	0	Unrelated acquaintance	Probably cannibalized
4	F.H.K.H.	M	44	1923	0	W.E.	M	16	sex	strangulated	0	Unrelated acquaintance	Probably cannibalized
4	F.H.K.H.	M	44	1923	0	H.W.	M	15	sex	strangulated	0	Unrelated acquaintance	Probably cannibalized
4	F.H.K.H.	M	44	1923	0	H.B.	M	13	sex	strangulated	0	Unrelated acquaintance	Probably cannibalized
4	F.H.K.H.	M	44	1923	0	A.H.	M	17	sex	strangulated	0	Unrelated acquaintance	Probably cannibalized
4	F.H.K.H.	M	44	1923	0	A.H.	M	19	sex	strangulated	0	Unrelated acquaintance	Probably cannibalized
4	F.H.K.H.	M	45	1924	0	E.S.	M	17	sex	strangulated	0	Unrelated acquaintance	Probably cannibalized
4	F.H.K.H.	M	45	1924	0	H.K.	M	20	sex	strangulated	0	Unrelated acquaintance	Probably cannibalized
4	F.H.K.H.	M	45	1924	0	W.S.	M	19	sex	strangulated	0	Unrelated acquaintance	Probably cannibalized
4	F.H.K.H.	M	45	1924	0	H.S.	M	16	sex	strangulated	0	Unrelated acquaintance	Probably cannibalized
4	F.H.K.H.	M	45	1924	0	A.H.	M	16	sex	strangulated	0	Unrelated acquaintance	Probably cannibalized
4	F.H.K.H.	M	45	1924	0	H.B.	M	22	sex	strangulated	0	Unrelated acquaintance	Probably cannibalized
4	F.H.K.H.	M	45	1924	0	W.A.	M	16	sex	strangulated	0	Unrelated acquaintance	Probably cannibalized
4	F.H.K.H.	M	45	1924	0	R.W.	M	18	sex	strangulated	0	Unrelated acquaintance	Probably cannibalized
4	F.H.K.H.	M	45	1924	0	H.M.	M	14	sex	strangulated	0	Unrelated acquaintance	Probably cannibalized
4	F.H.K.H.	M	45	1924	0	F.W.	M	17	sex	strangulated	0	Unrelated acquaintance	Probably cannibalized
4	F.H.K.H.	M	45	1924	0	F.A.	M	10	sex	strangulated	0	Unrelated acquaintance	Probably cannibalized
4	F.H.K.H.	M	45	1924	0	F.K.	M	16	sex	strangulated	0	Unrelated acquaintance	Probably cannibalized
4	F.H.K.H.	M	45	1924	0	E.V.	M	17	sex	strangulated	0	Unrelated acquaintance	Probably cannibalized
5	A.F.	M	54	1924	1	F.X.M.	M	8	unknown	strangulated	0	Stranger	Probably cannibalized
5	A.F.	M	57	1927	0	B.G.	M	4	unknown	strangulated	0	Stranger	Positively cannibalized
5	A.F.	M	58	1928	0	G.B.	F	10	sex-other	strangulated	0	Stranger	Positively cannibalized
5	A.F.	M	56	1926	0	E.R.	F	5	unknown	unknown	0	Stranger	Unknown
5	A.F.	M	57	1927	0	Y.A.	F	12	unknown	unknown	0	Stranger	Unknown
5	A.F.	M	61	1931	0	R.J.L.	F	6	unknown	unknown	0	Stranger	Unknown
5	A.F.	M	62	1932	0	M.E.O.	F	16	unknown	unknown	0	Stranger	Unknown
5	A.F.	M	62	1932	0	B.C.	M	17	unknown	unknown	0	Stranger	Unknown
6	A.R.	M	39	1934	1	A.B.T.	M	29	not-sex-related	beaten	0	Strangers?	Not cannibalized
6	A.R.	M	39	1934	0	E.L.S.T.	F	23	unknown	beaten	0	Strangers?	Positively cannibalized
7	L.C.	F	45	1939	1	F.S.	F	73	sex	sharps	0	Unrelated acquaintance	Probably cannibalized
7	L.C.	F	46	1940	0	F.S.	F	?	sex	sharps	0	Unrelated acquaintance	Probably cannibalized
7	L.C.	F	46	1940	0	V.C.	F	53	sex	sharps	0	Unrelated acquaintance	Probably cannibalized
8	J.G.H.	M	35	1944	1	W.D.M.	M	37	not-sex-related	beaten	0	Unrelated acquaintance	Probably cannibalized
8	J.G.H.	M	36	1945	0	D.M.	M	70	not-sex-related	beaten	0	Unrelated acquaintance	Probably cannibalized
8	J.G.H.	M	36	1945	0	A.M.	F	65	not-sex-related	beaten	0	Unrelated acquaintance	Probably cannibalized
8	J.G.H.	M	39	1948	0	A.H.	M	52	not-sex-related	gun	0	Unrelated acquaintance	Probably cannibalized
8	J.G.H.	M	39	1948	0	R.H.	F	41	not-sex-related	gun	0	Unrelated acquaintance	Probably cannibalized
8	J.G.H.	M	40	1949	0	H.H.O.R.D.-D.	F	69	not-sex-related	gun	0	Unrelated acquaintance	Probably cannibalized
9	N.H.	M	29	1946	1	M.G.	F	32	sex	strangulated	0	Unrelated acquaintance	Probably cannibalized
9	N.H.	M	29	1946	0	D.M.M.	F	22	sex	sharps	0	Unrelated acquaintance	Probably cannibalized
10	B.O.	M	67	1948	1	M.O.	F	65	not-sex-related	beaten	0.5	Consanguine	Positively cannibalized
11	D.H.G.	M	21	1954/1955	1	H.B.	M	?	unknown	sharps	0	Unrelated acquaintance	Probably not cannibalized
11	D.H.G.	M	37	1970	0	J.K.	F	15	rape	beaten	0.25	Consanguine	Probably not cannibalized
11	D.H.G.	M	37	1970	0	P.A.A.	F	17	rape	beaten	0	Unrelated acquaintance	Probably not cannibalized
11	D.H.G.	M	38	1971	0	M.A.D.	F	20	not-sex-related	other	0	Unrelated acquaintance	Probably not cannibalized
11	D.H.G.	M	40	1973	0	D.D.	F	23	rape	other	0	Unrelated acquaintance	Probably not cannibalized
11	D.H.G.	M	40	1973	0	R.M.D.	F	2	rape	other	0	Unrelated acquaintance	Probably not cannibalized
11	D.H.G.	M	41	1974	0	Unnamed victim	M	14	rape	other	0	Stranger	Positively cannibalized
11	D.H.G.	M	41	1974	0	Unnamed victim	M	14	rape	other	0	Stranger	Positively cannibalized
11	D.H.G.	M	41	1974	0	J.S.	M	36	unknown	gun	0	Unrelated acquaintance	Probably not cannibalized
11	D.H.G.	M	41	1974	0	J.R.J.	F	22	unknown	sharps	0	Unrelated acquaintance	Probably not cannibalized
11	D.H.G.	M	42	1975	0	S.B.Y.	M	45	unknown	sharps	0	Unrelated acquaintance	Probably not cannibalized
11	D.H.G.	M	49	1975	0	D.B.N.	F	29	not-sex-related	gun	0	Unrelated acquaintance	Probably not cannibalized
11	D.H.G.	M	49	1975	0	A.H.	M	35	not-sex-related	gun	0	Unrelated acquaintance	Probably not cannibalized
11	D.H.G.	M	49	1975	0	K.G.	F	13	rape	strangulated	0	Unrelated acquaintance	Probably not cannibalized
11	D.H.G.	M	42	1975	0	D.B.	M	25	unknown	gun	0	Unrelated acquaintance	Probably not cannibalized
11	D.H.G.	M	42	1975	0	J.K.	M	15	unknown	gun	0	Unrelated acquaintance	Probably not cannibalized
11	D.H.G.	M	49	1982	0	R.T.	M	24	not-sex-related	other	0	Unrelated acquaintance	Probably not cannibalized
12	J.K.	M	22	1955	1	I.S.	F	19	rape	sharps	0	Stranger	Unknown
12	J.K.	M	23	1956	0	E.S.	F	12	rape	strangulated	0	Stranger	Unknown
12	J.K.	M	23	1956	0	K.F.T.	F	24	rape	strangulated	0	Stranger	Unknown
12	J.K.	M	26	1959	0	M.K.	F	16	rape	strangulated	0	Stranger	Positively cannibalized
12	J.K.	M	29	1962	0	B.B.	F	12	rape	unknown	0	Stranger	Unknown
12	J.K.	M	29	1962	0	P.G.	F	13	unknown	unknown	0	Stranger	Positively cannibalized
12	J.K.	M	29	1962	0	M.T.	F	13	rape	strangulated	0	Stranger	Positively cannibalized
12	J.K.	M	32	1965	0	H.S.	M	25	not-sex-related	unknown	0	Stranger	Not cannibalized
12	J.K.	M	33	1966	0	U.R.	F	20	rape	strangulated	0	Stranger	Probably not cannibalized
12	J.K.	M	33	1966	0	I.H.	F	5	rape	other	0	Stranger	Probably not cannibalized
12	J.K.	M	36	1969	0	M.H.	F	61	rape	strangulated	0	Stranger	Unknown
12	J.K.	M	37	1970	0	J.R.	F	13	rape	strangulated	0	Stranger	Unknown
12	J.K.	M	43	1976	0	K.T.	F	10	rape	strangulated	0	Stranger	Unknown
12	J.K.	M	43	1976	0	M.K.	F	4	rape	unknown	0	Stranger	Positively cannibalized
13	J.K.	M	33	1963	1	V.D.	M	6	unknown	sharps	0	Stranger	Positively cannibalized
13	J.K.	M	33	1963	0	O.K.	M	9	unknown	sharps	0	Stranger	Positively cannibalized
14	P.R.F.	M	14	1968	1	Unnamed victim	M	?	not-sex-related	gun	0	Unrelated acquaintance	Not cannibalized
14	P.R.F.	M	14	1968	0	Unnamed victim	M	?	not-sex-related	gun	0	Unrelated acquaintance	Not cannibalized
14	P.R.F.	M	15-19	1969-1973	0	Unnamed victim	M	?	unknown	unknown	0	Unrelated acquaintance	Not cannibalized
14	P.R.F.	M	15-19	1969-1973	0	Unnamed victim	?	?	not-sex-related	gun	0	Stranger	Not cannibalized
14	P.R.F.	M	15-19	1969-1973	0	Unnamed victim	?	?	not-sex-related	gun	0	Stranger	Not cannibalized
14	P.R.F.	M	15-19	1969-1973	0	Unnamed victim	?	?	not-sex-related	gun	0	Stranger	Not cannibalized
14	P.R.F.	M	15-19	1969-1973	0	Unnamed victim	?	?	not-sex-related	gun	0	Stranger	Not cannibalized
14	P.R.F.	M	15-19	1969-1973	0	Unnamed victim	?	?	not-sex-related	gun	0	Stranger	Not cannibalized
14	P.R.F.	M	15-19	1969-1973	0	Unnamed victim	?	?	not-sex-related	gun	0	Stranger	Not cannibalized
14	P.R.F.	M	15-19	1969-1973	0	Unnamed victim	?	?	not-sex-related	gun	0	Stranger	Not cannibalized
14	P.R.F.	M	15-19	1969-1973	0	Unnamed victim	M	?	not-sex-related	sharps	0.5	Consanguine	Positively cannibalized
14	P.R.F.	M	15-19	1969-1973	0	Unnamed victim	M	?	unknown	gun	0	Unknown	Not cannibalized
14	P.R.F.	M	15-19	1969-1973	0	Unnamed victim	?	?	unknown	unknown	0	Unknown	Not cannibalized
14	P.R.F.	M	15-19	1969-1973	0	Unnamed victim	?	?	unknown	unknown	0	Unknown	Not cannibalized
14	P.R.F.	M	15-19	1969-1973	0	Unnamed victim	?	?	unknown	unknown	0	Unknown	Not cannibalized
14	P.R.F.	M	15-19	1969-1973	0	Unnamed victim	?	?	unknown	unknown	0	Unknown	Not cannibalized
14	P.R.F.	M	15-19	1969-1973	0	Unnamed victim	?	?	unknown	unknown	0	Unknown	Not cannibalized
14	P.R.F.	M	15-19	1969-1973	0	Unnamed victim	?	?	unknown	unknown	0	Unknown	Not cannibalized
14	P.R.F.	M	15-19	1969-1973	0	Unnamed victim	?	?	unknown	unknown	0	Unknown	Not cannibalized
14	P.R.F.	M	15-19	1969-1973	0	Unnamed victim	?	?	unknown	unknown	0	Unknown	Not cannibalized
14	P.R.F.	M	15-19	1969-1973	0	Unnamed victim	?	?	unknown	unknown	0	Unknown	Not cannibalized
14	P.R.F.	M	15-19	1969-1973	0	Unnamed victim	?	?	unknown	unknown	0	Unknown	Not cannibalized
14	P.R.F.	M	15-19	1969-1973	0	Unnamed victim	?	?	unknown	unknown	0	Unknown	Not cannibalized
14	P.R.F.	M	19	1973	0	Unnamed victim	M	?	unknown	unknown	0	Unknown	Not cannibalized
14	P.R.F.	M	19 - 49	1973 - 2003	0	Unnamed victim	?	?	unknown	sharps	0	Unknown	Not cannibalized
14	P.R.F.	M	19 - 49	1973 - 2003	0	Unnamed victim	?	?	unknown	unknown	0	Unrelated acquaintance	Not cannibalized
14	P.R.F.	M	19 - 49	1973 - 2003	0	Unnamed victim	?	?	unknown	unknown	0	Unrelated acquaintance	Not cannibalized
14	P.R.F.	M	19 - 49	1973 - 2003	0	Unnamed victim	?	?	unknown	unknown	0	Unknown	Not cannibalized
14	P.R.F.	M	19 - 49	1973 - 2003	0	Unnamed victim	?	?	unknown	unknown	0	Unknown	Not cannibalized
14	P.R.F.	M	19 - 49	1973 - 2003	0	Unnamed victim	?	?	unknown	unknown	0	Unknown	Not cannibalized
14	P.R.F.	M	19 - 49	1973 - 2003	0	Unnamed victim	?	?	unknown	unknown	0	Unknown	Not cannibalized
14	P.R.F.	M	19 - 49	1973 - 2003	0	Unnamed victim	?	?	unknown	unknown	0	Unknown	Not cannibalized
14	P.R.F.	M	19 - 49	1973 - 2003	0	Unnamed victim	?	?	unknown	unknown	0	Unknown	Not cannibalized
14	P.R.F.	M	19 - 49	1973 - 2003	0	Unnamed victim	?	?	unknown	unknown	0	Unknown	Not cannibalized
14	P.R.F.	M	19 - 49	1973 - 2003	0	Unnamed victim	?	?	unknown	unknown	0	Unknown	Not cannibalized
14	P.R.F.	M	19 - 49	1973 - 2003	0	Unnamed victim	?	?	unknown	unknown	0	Unknown	Not cannibalized
14	P.R.F.	M	19 - 49	1973 - 2003	0	Unnamed victim	?	?	unknown	unknown	0	Unknown	Not cannibalized
14	P.R.F.	M	19 - 49	1973 - 2003	0	Unnamed victim	?	?	unknown	unknown	0	Unknown	Not cannibalized
14	P.R.F.	M	19 - 49	1973 - 2003	0	Unnamed victim	?	?	unknown	unknown	0	Unknown	Not cannibalized
14	P.R.F.	M	19 - 49	1973 - 2003	0	Unnamed victim	?	?	unknown	unknown	0	Unknown	Not cannibalized
14	P.R.F.	M	19 - 49	1973 - 2003	0	Unnamed victim	?	?	unknown	unknown	0	Unknown	Not cannibalized
14	P.R.F.	M	19 - 49	1973 - 2003	0	Unnamed victim	?	?	unknown	unknown	0	Unknown	Not cannibalized
14	P.R.F.	M	19 - 49	1973 - 2003	0	Unnamed victim	?	?	unknown	unknown	0	Unknown	Not cannibalized
14	P.R.F.	M	19 - 49	1973 - 2003	0	Unnamed victim	?	?	unknown	unknown	0	Unknown	Not cannibalized
14	P.R.F.	M	19 - 49	1973 - 2003	0	Unnamed victim	?	?	unknown	unknown	0	Unknown	Not cannibalized
14	P.R.F.	M	19 - 49	1973 - 2003	0	Unnamed victim	?	?	unknown	unknown	0	Unknown	Not cannibalized
14	P.R.F.	M	19 - 49	1973 - 2003	0	Unnamed victim	?	?	unknown	unknown	0	Unknown	Not cannibalized
14	P.R.F.	M	19 - 49	1973 - 2003	0	Unnamed victim	?	?	unknown	unknown	0	Unknown	Not cannibalized
14	P.R.F.	M	19 - 49	1973 - 2003	0	Unnamed victim	?	?	unknown	unknown	0	Unknown	Not cannibalized
14	P.R.F.	M	19 - 49	1973 - 2003	0	Unnamed victim	?	?	unknown	unknown	0	Unknown	Not cannibalized
14	P.R.F.	M	19 - 49	1973 - 2003	0	Unnamed victim	?	?	unknown	unknown	0	Unknown	Not cannibalized
14	P.R.F.	M	19 - 49	1973 - 2003	0	Unnamed victim	?	?	unknown	unknown	0	Unknown	Not cannibalized
14	P.R.F.	M	19 - 49	1973 - 2003	0	Unnamed victim	?	?	unknown	unknown	0	Unknown	Not cannibalized
14	P.R.F.	M	19 - 49	1973 - 2003	0	Unnamed victim	?	?	unknown	unknown	0	Unknown	Not cannibalized
14	P.R.F.	M	19 - 49	1973 - 2003	0	Unnamed victim	?	?	unknown	unknown	0	Unknown	Not cannibalized
14	P.R.F.	M	19 - 49	1973 - 2003	0	Unnamed victim	?	?	unknown	unknown	0	Unknown	Not cannibalized
14	P.R.F.	M	19 - 49	1973 - 2003	0	Unnamed victim	?	?	unknown	unknown	0	Unknown	Not cannibalized
14	P.R.F.	M	19 - 49	1973 - 2003	0	Unnamed victim	?	?	unknown	unknown	0	Unknown	Not cannibalized
14	P.R.F.	M	19 - 49	1973 - 2003	0	Unnamed victim	?	?	unknown	unknown	0	Unknown	Not cannibalized
14	P.R.F.	M	19 - 49	1973 - 2003	0	Unnamed victim	?	?	unknown	unknown	0	Unknown	Not cannibalized
14	P.R.F.	M	19 - 49	1973 - 2003	0	Unnamed victim	?	?	unknown	unknown	0	Unknown	Not cannibalized
14	P.R.F.	M	19 - 49	1973 - 2003	0	Unnamed victim	?	?	unknown	unknown	0	Unknown	Not cannibalized
14	P.R.F.	M	19 - 49	1973 - 2003	0	Unnamed victim	?	?	unknown	unknown	0	Unknown	Not cannibalized
14	P.R.F.	M	19 - 49	1973 - 2003	0	Unnamed victim	?	?	unknown	unknown	0	Unknown	Not cannibalized
14	P.R.F.	M	19 - 49	1973 - 2003	0	Unnamed victim	?	?	unknown	unknown	0	Unknown	Not cannibalized
14	P.R.F.	M	19 - 49	1973 - 2003	0	Unnamed victim	?	?	unknown	unknown	0	Unknown	Not cannibalized
14	P.R.F.	M	19 - 49	1973 - 2003	0	Unnamed victim	?	?	unknown	unknown	0	Unknown	Not cannibalized
14	P.R.F.	M	19 - 49	1973 - 2003	0	Unnamed victim	?	?	unknown	unknown	0	Unknown	Not cannibalized
14	P.R.F.	M	19 - 49	1973 - 2003	0	Unnamed victim	?	?	unknown	unknown	0	Unknown	Not cannibalized
14	P.R.F.	M	19 - 49	1973 - 2003	0	Unnamed victim	?	?	unknown	unknown	0	Unknown	Not cannibalized
14	P.R.F.	M	19 - 49	1973 - 2003	0	Unnamed victim	?	?	unknown	unknown	0	Unknown	Not cannibalized
15	W.C.B.	M	21	1969	1	S.A.	F	20	rape	strangulated	0	Unrelated acquaintance	Positively cannibalized
15	W.C.B.	M	21	1969	0	M.A.	F	20	rape	strangulated	0	Unrelated acquaintance	Positively cannibalized
15	W.C.B.	M	22	1970	0	J.W.	F	24	rape	strangulated	0	Unrelated acquaintance	Positively cannibalized
15	W.C.B.	M	23	1971	0	E.A.P.	F	33	rape	strangulated	0	Unrelated acquaintance	Positively cannibalized
16	S.D.B.	M	22	1970	1	R.S.	M	40	unknown	sharps	0	Stranger	Positively cannibalized
16	S.D.B.	M	22	1970	0	J.S.	M	22	unknown	gun	0	Stranger	Positively cannibalized
17	D.M.N.	M	31	1970	1	S.W.	F	33	not-sex-related	beaten	0	Unrelated acquaintance (his wife's relatives)	Not cannibalized
17	D.M.N.	M	31	1970	0	T.W.	F	7	sex	sharps	0	Unrelated acquaintance (his wife's relatives)	Positively cannibalized
17	D.M.N.	M	31	1970	0	R.J.P.	M	42	not-sex-related	gun	0	Unrelated acquaintance	Not cannibalized
17	D.M.N.	M	31	1970	0	I.S.	M	26	not-sex-related	gun	0	Unrelated acquaintance	Not cannibalized
17	D.M.N.	M	31	1970	0	P.S.	M	10	not-sex-related	gun	0	Unrelated acquaintance	Not cannibalized
17	D.M.N.	M	31	1970	0	B.S.	M	7	not-sex-related	gun	0	Unrelated acquaintance	Not cannibalized
17	D.M.N.	M	31	1970	0	R.K.P.	M	2	not-sex-related	gun	0	Unrelated acquaintance	Not cannibalized
17	D.M.N.	M	31	1970	0	C.R.S.	F	8	sex	gun	0	Unrelated acquaintance	Probably not cannibalized
18	M.E.	M	33	1971	1	H.E.	F	31	sex	sharps	0	Intimate	Positively cannibalized
19	A.F.	M	30	1972	1	P.M.	M	18	sex	gun	0	Stranger	Positively cannibalized
20	A.S.	M	27	1972	1	J.O.B.	M	10	rape	strangulated	0	Unrelated acquaintance	Probably cannibalized
20	A.S.	M	27	1972	0	K.A.H.	F	8	rape	strangulated	0	Unrelated acquaintance	Unknown
20	A.S.	M	43	1988	0	D.B.	F	27	sex	strangulated	0	Unrelated acquaintance	Probably cannibalized
20	A.S.	M	43	1988	0	A.M.S.	F	28	sex	other	0	Unrelated acquaintance	Not cannibalized
20	A.S.	M	44	1989	0	D.K.	F	59	sex	strangulated	0	Unrelated acquaintance	Probably not cannibalized
20	A.S.	M	44	1989	0	P.I.	F	25	rape	strangulated	0	Unrelated acquaintance	Probably not cannibalized
20	A.S.	M	44	1989	0	J.S.	F	30	sex	strangulated	0	Unrelated acquaintance	Positively cannibalized
20	A.S.	M	44	1989	0	M.W.	F	22	sex	strangulated	0	Unrelated acquaintance	Probably not cannibalized
20	A.S.	M	44	1989	0	F.B.	F	22	sex	strangulated	0	Unrelated acquaintance	Probably not cannibalized
20	A.S.	M	44	1989	0	E.G.	F	29	sex	strangulated	0	Unrelated acquaintance	Probably not cannibalized
20	A.S.	M	44	1989	0	D.T.	F	32	sex	strangulated	0	Unrelated acquaintance	Probably not cannibalized
20	A.S.	M	44	1989	0	J.C.	F	33	sex	unknown	0	Unrelated acquaintance	Probably cannibalized
20	A.S.	M	44	1989	0	F.S.	F	20	sex	strangulated	0	Unrelated acquaintance	Probably not cannibalized
21	N.B.L.B.	M	16	1973	1	J.T.	M	15	rape	strangulated	0	Unrelated acquaintance	Unknown
21	N.B.L.B.	M	39	1996	0	Z.X.R.	M	10	unknown	unknown	0	Unrelated acquaintance	Positively cannibalized
22	T.J.H.	M	27	1974	1	J.L.S.	F	15	unknown	sharps	0	Stranger	Probably not cannibalized
22	T.J.H.	M	28	1975	0	W.S.	F	17	rape	beaten	0	Stranger	Probably cannibalized
22	T.J.H.	M	29	1976	0	S.M.	F	17	unknown	strangulated	0	Stranger	Probably cannibalized
23	M.W.	M	16	1975	1	J.F.	M	5	rape	sharps	0	Stranger	Positively cannibalized
24	G.W.C.	M	20	1977	1	T.F.C.	M	41	not-sex-related	sharps	0.5	Consanguine	Positively cannibalized
25	R.T.C.	M	27	1977	1	A.G.	M	51	not-sex-related	gun	0	Stranger	Not cannibalized
25	R.T.C.	M	28	1978	0	T.L.B.W.	F	22	rape	gun	0	Stranger	Positively cannibalized
25	R.T.C.	M	28	1978	0	E.M.	F	38	rape	gun	0	Stranger	Positively cannibalized
25	R.T.C.	M	28	1978	0	D.M.	F	52	unknown	gun	0	Stranger	Probably not cannibalized
25	R.T.C.	M	28	1978	0	J.M.	M	6	unknown	gun	0	Stranger	Probably not cannibalized
25	R.T.C.	M	28	1978	0	D.F.	M	1	unknown	gun	0	Stranger	Positively cannibalized
26	L.H.	M	20	1978	1	E.R.	F	29	sex-other	strangulated	0	Stranger	Not cannibalized
26	L.H.	M	22	1980	0	I.S.	F	25	sex-other	strangulated	0	Stranger	Not cannibalized
26	L.H.	M	22	1980	0	Unnamed victim	F	30	sex-other	strangulated	0	Stranger	Not cannibalized
26	L.H.	M	23	1981	0	I.M.	F	18	rape	strangulated	0	Stranger	Positively cannibalized
26	L.H.	M	23	1981	0	A.Š.	F	51	rape	strangulated	0	Stranger	Probably not cannibalized
27	J.L.D.	M	18	1978	1	S.H.	M	18	sex-other	strangulated	0	Stranger	Probably not cannibalized
27	J.L.D.	M	27	1987	0	S.T.	M	25	sex	beaten	0	Unrelated acquaintance	Probably not cannibalized
27	J.L.D.	M	28	1988	0	J.E.D.	M	14	sex	strangulated	0	Stranger	Probably not cannibalized
27	J.L.D.	M	28	1988	0	R.G.	M	22	sex	strangulated	0	Stranger	Probably not cannibalized
27	J.L.D.	M	29	1989	0	A.S.	M	24	sex	strangulated	0	Stranger	Probably not cannibalized
27	J.L.D.	M	30	1990	0	R.S.	M	32	rape	strangulated	0	Stranger	Positively cannibalized
27	J.L.D.	M	30	1990	0	E.W.S.	M	27	sex	strangulated	0	Unrelated acquaintance	Probably not cannibalized
27	J.L.D.	M	30	1990	0	E.M.	M	22	sex	sharps	0	Stranger	Positively cannibalized
27	J.L.D.	M	30	1990	0	D.C.T.	M	22	not-sex-related	strangulated	0	Stranger	Probably not cannibalized
27	J.L.D.	M	31	1991	0	C.S.	M	17	rape	strangulated	0	Stranger	Probably not cannibalized
27	J.L.D.	M	31	1991	0	E.L.	M	19	rape	strangulated	0	Stranger	Probably not cannibalized
27	J.L.D.	M	31	1991	0	T.A.H.	M	31	not-sex-related	other	0	Stranger	Probably not cannibalized
27	J.L.D.	M	31	1991	0	K.S.	M	14	rape	strangulated	0	Unrelated acquaintance	Probably not cannibalized
27	J.L.D.	M	31	1991	0	M.T.	M	20	not-sex-related	strangulated	0	Stranger	Probably not cannibalized
27	J.L.D.	M	31	1991	0	J.W.	M	23	sex	strangulated	0	Stranger	Probably not cannibalized
27	J.L.D.	M	31	1991	0	O.L.	M	24	rape	strangulated	0	Stranger	Positively cannibalized
27	J.L.D.	M	31	1991	0	J.B.	M	25	sex	strangulated	0	Stranger	Probably not cannibalized
28	A.C.	M	42	1978	1	Y.Z.	F	9	sex-other	strangulated	0	Stranger	Probably not cannibalized
28	A.C.	M	45	1981	0	L.T.	F	17	sex-other	strangulated	0	Stranger	Positively cannibalized
28	A.C.	M	46	1982	0	L.B.	F	13	rape	sharps	0	Stranger	Positively cannibalized
28	A.C.	M	46	1982	0	L.W.	F	14	rape	sharps	0	Stranger	Unknown
28	A.C.	M	46	1982	0	O.P.	M	9	rape	sharps	0	Stranger	Unknown
28	A.C.	M	46	1982	0	O.K.	F	16	rape	sharps	0	Stranger	Unknown
28	A.C.	M	46	1982	0	I.K.	F	19	rape	sharps	0	Stranger	Unknown
28	A.C.	M	46	1982	0	S.K.	F	15	rape	sharps	0	Stranger	Unknown
28	A.C.	M	46	1982	0	O.S.	F	10	rape	sharps	0	Stranger	Unknown
28	A.C.	M	47	1983	0	L.S.	F	15	rape	sharps	0	Stranger	Unknown
28	A.C.	M	47	1983	0	I.D.	F	13	rape	sharps	0	Stranger	Unknown
28	A.C.	M	47	1983	0	L.K.	F	24	rape	sharps	0	Stranger	Unknown
28	A.C.	M	47	1983	0	I.G.	M	7	rape	sharps	0	Stranger	Unknown
28	A.C.	M	47	1983	0	W.T.	F	22	rape	sharps	0	Stranger	Unknown
28	A.C.	M	47	1983	0	Unnamed victim	F	18-25	rape	sharps	0	Stranger	Unknown
28	A.C.	M	47	1983	0	V.S.	F	19	rape	sharps	0	Stranger	Unknown
28	A.C.	M	47	1983	0	S.M.	M	14	rape	sharps	0	Stranger	Unknown
28	A.C.	M	48	1984	0	N.S.	F	17	rape	sharps	0	Stranger	Unknown
28	A.C.	M	48	1984	0	M.R.	F	?	rape	sharps	0	Stranger	Unknown
28	A.C.	M	48	1984	0	D.P.	M	10	rape	sharps	0	Stranger	Unknown
28	A.C.	M	48	1984	0	T.P.	F	32	rape	sharps	0	Unrelated acquaintance	Unknown
28	A.C.	M	48	1984	0	S.P.	F	10	rape	beaten	0	Unrelated acquaintance	Unknown
28	A.C.	M	48	1984	0	J.B.	F	22	rape	sharps	0	Stranger	Unknown
28	A.C.	M	48	1984	0	D.I.	M	13	rape	sharps	0	Stranger	Unknown
28	A.C.	M	48	1984	0	A.L.	F	19	rape	sharps	0	Stranger	Unknown
28	A.C.	M	48	1984	0	S.T.	F	20	rape	sharps	0	Stranger	Unknown
28	A.C.	M	48	1984	0	N.G.	F	16	rape	sharps	0	Stranger	Unknown
28	A.C.	M	48	1984	0	L.A.	F	17	rape	sharps	0	Stranger	Unknown
28	A.C.	M	48	1984	0	Unnamed victim	F	?	rape	sharps	0	Stranger?	Unknown
28	A.C.	M	48	1984	0	A.D.	F	12	rape	sharps	0	Stranger?	Unknown
28	A.C.	M	48	1984	0	A.C.	M	10	rape	strangulated	0	Stranger	Unknown
28	A.C.	M	48	1984	0	I.L.	F	14	rape	strangulated	0	Stranger	Unknown
28	A.C.	M	49	1985	0	N.P.	F	18	rape	sharps	0	Stranger	Unknown
28	A.C.	M	49	1985	0	I.G.	F	18	rape	sharps	0	Stranger	Unknown
28	A.C.	M	50	1986	0	I.P.	F	18	rape	sharps	0	Stranger	Unknown
28	A.C.	M	51	1987	0	O.M.	M	13	rape	sharps	0	Stranger	Unknown
28	A.C.	M	51	1987	0	I.B.	M	12	rape	sharps	0	Stranger	Unknown
28	A.C.	M	51	1987	0	Y.T.	M	16	rape	sharps	0	Stranger	Unknown
28	A.C.	M	52	1988	0	Unnamed victim	F	?	rape	sharps	0	Stranger	Unknown
28	A.C.	M	52	1988	0	L.V.	F	9	rape	sharps	0	Stranger	Unknown
28	A.C.	M	52	1988	0	Y.M.	M	16	rape	sharps	0	Stranger	Unknown
28	A.C.	M	53	1989	0	T.R.	F	16	rape	sharps	0	Unknown	Unknown
28	A.C.	M	53	1989	0	S.D.	M	8	unknown	unknown	0	Unknown	Unknown
28	A.C.	M	53	1989	0	L.M.	M	10	unknown	unknown	0	Unknown	Unknown
28	A.C.	M	53	1989	0	J.W.	F	19	unknown	unknown	0	Unknown	Unknown
28	A.C.	M	53	1989	0	A.C.	M	10	rape	sharps	0	Unknown	Unknown
28	A.C.	M	54	1990	0	A.K.	M	11	unknown	unknown	0	Unknown	Unknown
28	A.C.	M	54	1990	0	J.M.	M	10	unknown	unknown	0	Stranger	Probably cannibalized
28	A.C.	M	54	1990	0	L.Z.	F	31	rape	sharps	0	Stranger	Unknown
28	A.C.	M	54	1990	0	V.P.	M	13	rape	sharps	0	Stranger	Unknown
28	A.C.	M	54	1990	0	I.F.	M	11	rape	sharps	0	Stranger	Unknown
28	A.C.	M	54	1990	0	V.G.	M	16	rape	sharps	0	Stranger	Unknown
28	A.C.	M	54	1990	0	V.T.	M	16	rape	sharps	0	Stranger	Unknown
28	A.C.	M	54	1990	0	S.K.	F	22	rape	sharps	0	Stranger	Unknown
29	Z.Y.	M	22	1978	1	Unnamed victim	M	?	unknown	strangulated	0	Unknown	Not cannibalized
29	Z.Y.	M	51	2007	0	H.Y.	M	12	unknown	strangulated	0	Stranger	Probably cannibalized
29	Z.Y.	M	55	2011	0	H.S.	M	16	unknown	strangulated	0	Stranger	Probably cannibalized
29	Z.Y.	M	56	2012	0	H.Y.	M	19	unknown	strangulated	0	Stranger	Probably cannibalized
29	Z.Y.	M	56	2012	0	C.Y.	M	12	unknown	strangulated	0	Stranger	Probably cannibalized
29	Z.Y.	M	?	?	0	Unnamed victim	M	?	unknown	unknown	0	Unknown	Probably cannibalized
29	Z.Y.	M	?	?	0	Unnamed victim	M	?	unknown	unknown	0	Unknown	Probably cannibalized
29	Z.Y.	M	?	?	0	Unnamed victim	M	?	unknown	unknown	0	Unknown	Probably cannibalized
29	Z.Y.	M	?	?	0	Unnamed victim	M	?	unknown	unknown	0	Unknown	Probably cannibalized
29	Z.Y.	M	?	?	0	Unnamed victim	M	?	unknown	unknown	0	Unknown	Probably cannibalized
29	Z.Y.	M	?	?	0	Unnamed victim	M	?	unknown	unknown	0	Unknown	Probably cannibalized
29	Z.Y.	M	?	?	0	Unnamed victim	M	?	unknown	unknown	0	Unknown	Probably cannibalized
30	A.V.S.	M	36	1979	1	E.O.	F	22	sex	sharps	0	Unrelated acquaintance	Positively cannibalized
30	A.V.S.	M	37	1980	0	T.I.	F	22	sex	sharps	0	Stranger	Positively cannibalized
30	A.V.S.	M	38	1981	0	R.G.	F	16	sex	sharps	0	Stranger	Positively cannibalized
30	A.V.S.	M	39	1982	0	N.S.	F	19	sex	sharps	0	Unrelated acquaintance	Positively cannibalized
30	A.V.S.	M	40	1983	0	N.S.	F	19	sex	sharps	0	Unrelated acquaintance	Positively cannibalized
30	A.V.S.	M	42	1985	0	V.E.	F	11	sex	beaten	0	Stranger	Positively cannibalized
30	A.V.S.	M	42	1985	0	L.F.	F	23	rape	sharps	0	Unrelated acquaintance	Positively cannibalized
31	N.D.	M	27	1979	1	Unnamed victim	F	?	rape	sharps	0	Unknown	Positively cannibalized
31	N.D.	M	27	1979	0	Unnamed victim	F	?	not-sex-related	gun	0	Unrelated acquaintance	Not cannibalized
31	N.D.	M	27	1979	0	Unnamed victim	F	?	rape	sharps	0	Unknown	Unknown
31	N.D.	M	27	1979	0	Unnamed victim	F	?	rape	sharps	0	Unknown	Unknown
31	N.D.	M	27	1979	0	Unnamed victim	F	?	rape	sharps	0	Unknown	Unknown
31	N.D.	M	27	1979	0	Unnamed victim	F	?	rape	sharps	0	Unknown	Unknown
31	N.D.	M	28	1980	0	Unnamed victim	F	?	rape	sharps	0	Unknown	Unknown
31	N.D.	M	28	1980	0	Unnamed victim	F	?	rape	sharps	0	Unknown	Unknown
31	N.D.	M	28	1980	0	Unnamed victim	F	?	rape	sharps	0	Unrelated acquaintance	Positively cannibalized
32,33,34,35	R.G., E.S., A.K. & T.K.	M	?	1981	1	L.S.	F	28	rape	unknown	0	Unrelated acquaintance	Probably cannibalized
32,33,34,35	R.G., E.S., A.K. & T.K.	M	?	1982	0	L.B.	F	21	rape	sharps	0	Unrelated acquaintance	Probably cannibalized
32,33,34,35	R.G., E.S., A.K. & T.K.	M	?	1982	0	S.M.	F	30	rape	unknown	0	Unknown	Probably cannibalized
32,33,34,35	R.G., E.S., A.K. & T.K.	M	?	1982	0	S.D.	F	18	rape	strangulated	0	Unrelated acquaintance	Probably cannibalized
32,33,34,35	R.G., E.S., A.K. & T.K.	M	?	1982	0	R.B.D.	F	30	rape	strangulated	0	Unrelated acquaintance	Probably cannibalized
32,33,34,35	R.G., E.S., A.K. & T.K.	M	?	1982	0	C.P.	F	42	rape	strangulated	0	Unknown	Unknown
32	R.G.	M	?	1982	0	Unnamed victim	F	?	unknown	gun	0	Unknown	Unknown
32,33,34,35	R.G., E.S., A.K. & T.K.	M	?	1982	0	R.T.	M	28	unknown	gun	0	Unrelated acquaintance	Not cannibalized
32,33,34,35	R.G., E.S., A.K. & T.K.	M	?	1982	0	Unnamed victim	F	35	rape	unknown	0	Unknown	Unknown
32,33,34,35	R.G., E.S., A.K. & T.K.	M	?	1982	0	Unnamed victim	F		rape	strangulated	0	Unknown	Unknown
32,33,34,35	R.G., E.S., A.K. & T.K.	M	?	1982	0	Unnamed victim	F	?	unknown	unknown	0	Unknown	Unknown
32,33,34,35	R.G., E.S., A.K. & T.K.	M	?	1982	0	Unnamed victim	F	?	unknown	unknown	0	Unknown	Unknown
32,33,34,35	R.G., E.S., A.K. & T.K.	M	?	1982	0	Unnamed victim	F	?	unknown	unknown	0	Unknown	Unknown
32,33,34,35	R.G., E.S., A.K. & T.K.	M	?	1982	0	Unnamed victim	F	?	unknown	unknown	0	Unknown	Unknown
32,33,34,35	R.G., E.S., A.K. & T.K.	M	?	1982	0	Unnamed victim	F	?	unknown	unknown	0	Unknown	Unknown
32,33,34,35	R.G., E.S., A.K. & T.K.	M	?	1982	0	Unnamed victim	F	?	unknown	unknown	0	Unknown	Unknown
32,33,34,35	R.G., E.S., A.K. & T.K.	M	?	1982	0	Unnamed victim	F	?	unknown	unknown	0	Unknown	Unknown
36	I.S.	M	33	1981	1	R.H.	F	25	rape	gun	0	Unrelated acquaintance	Positively cannibalized
37	J-A.H.	M	25	1982	1	E.V.	M	?	unknown	sharps	0	Unknown	Positively cannibalized
37	J-A.H.	M	25	1982	0	I.S.	M	75	unknown	sharps	0	Unknown	Probably not cannibalized
37	J-A.H.	M	25	1982	0	Y.K.	F	45	unknown	sharps	0	Unknown	Probably not cannibalized
38	J.J.	M	19	1982	1	R.S.	M	11	not-sex-related	strangulated	0	Unknown	Positively cannibalized
38	J.J.	M	20	1983	0	D.J.E.	M	13	not-sex-related	sharps	0	Unknown	Probably cannibalized
38	J.J.	M	20	1983	0	C.W.	M	12	unknown	sharps	0	Stranger	Probably not cannibalized
39	M.Z.	F	26	1983	1	H.-J.W.	M	33	unknown	unknown	0	Intimate	Positively cannibalized
40	B.C.	M	33	1984	1	P.M.	F	29	unknown	strangulated	0	Unrelated acquaintance	Positively cannibalized
41	H.C.	M	34	1986	1	M.D.	F	6	unknown	sharps	0	Stranger	Positively cannibalized
41	H.C.	M	40	1992	0	L.H.	F	23	unknown	strangulated	0	Stranger	Probably not cannibalized
42	G.M.H.	M	43	1986	1	S.L.	F	24	rape	other	0	Stranger?	Probably cannibalized
42	G.M.H.	M	44	1987	0	D.D.	F	23	rape	other	0	Stranger?	Probably not cannibalized
43	J.W.	M	22	1986	1	C.L.	F	17	sex	unknown	0	Unknown	Positively cannibalized
44	F.G.E.	M	39	1987	1	P.M.	F	?	sex	other	0	Unrelated acquaintance	Unknown
44	F.G.E.	M	40	1988	0	J.	M	?	unknown	sharps	0	Stranger	Unknown
44	F.G.E.	M	41	1989	0	A.	M	?	unknown	unknown	0	Stranger	Positively cannibalized
44	F.G.E.	M	41	1989	0	J.	M	65	unknown	sharps	0	Stranger	Probably cannibalized
44	F.G.E.	M	46	1994	0	V.L.C.	M	?	unknown	unknown	0	Unrelated acquaintance	Probably not cannibalized
44	F.G.E.	M	39-46	1987-1994	0	Unnamed victim	?	?	unknown	unknown	0	Stranger	Unknown
44	F.G.E.	M	39-46	1987-1994	0	Unnamed victim	?	?	unknown	unknown	0	Stranger	Unknown
44	F.G.E.	M	39-46	1987-1994	0	Unnamed victim	?	?	unknown	unknown	0	Stranger	Unknown
44	F.G.E.	M	39-46	1987-1994	0	Unnamed victim	?	?	unknown	unknown	0	Stranger	Unknown
44	F.G.E.	M	39-46	1987-1994	0	Unnamed victim	?	?	unknown	unknown	0	Stranger	Unknown
44	F.G.E.	M	39-46	1987-1994	0	Unnamed victim	?	?	unknown	unknown	0	Stranger	Unknown
45	T.M.	M	26	1988	1	M.K.	F	4	sex-other	strangulated	0	Stranger	Probably not cannibalized
45	T.M.	M	26	1988	0	M.Y.	F	7	sex-other	strangulated	0	Stranger	Probably not cannibalized
45	T.M.	M	26	1988	0	E.N.	F	4	sex-other	strangulated	0	Stranger	Probably cannibalized
45	T.M.	M	27	1989	0	A.N.	F	5	sex-other	strangulated	0	Stranger	Positively cannibalized
46	T.A.W.	F	24	1989	1	E.B.	M	47	not-sex-related	sharps	0	Stranger	Probably cannibalized
47	D.R.	M	29	1989	1	M.B.	F	26	unknown	beaten	0	Intimate	Probably cannibalized
48	S.W.	M	24	1990	1	V.G.	F	25	sex	strangulated	0	Unrelated acquaintance	Probably not cannibalized
48	S.W.	M	25	1991	0	M.P.	F	31	sex-other	strangulated	0	Unrelated acquaintance	Probably not cannibalized
48	S.W.	M	25	1991	0	Unnamed victim	M	<18	rape	strangulated	0	Unrelated acquaintance	Probably not cannibalized
48	S.W.	M	27	1993	0	Unnamed victim	M	<18	rape	strangulated	0	Stranger	Probably not cannibalized
48	S.W.	M	29	1995	0	G.Z.	F	42	rape	strangulated	0	Unrelated acquaintance	Positively cannibalized
48	S.W.	M	29	1995	0	W.W.	F	9	not-sex-related	strangulated	0.5	Consanguine	Not cannibalized
48	S.W.	M	30	1996	0	K.C.	F	22	sex	strangulated	0	Unrelated acquaintance	Probably not cannibalized
48	S.W.	M	30	1996	0	Unnamed victim	M	<18	rape	strangulated	0	Stranger	Probably not cannibalized
48	S.W.	M	31	1997	0	H.B.	M	12	rape	strangulated	0	Unrelated acquaintance	Probably not cannibalized
49	A.N.S.	M	21	1991	1	E.G.	F	16	unknown	unknown	0	Intimate	Not cannibalized
49	A.N.S.	M	26	1996	0	T.E.V.	F	15	unknown	sharps	0	Stranger	Probably not cannibalized
49	A.N.S.	M	26	1996	0	E.K.	F	21	unknown	sharps	0	Unknown	Unknown
49	A.N.S.	M	26	1996	0	A.V.	M	22	unknown	sharps	0	Unknown	Unknown
49	A.N.S.	M	26	1996	0	O.V.	F	10	unknown	sharps	0	Unknown	Unknown
49	A.N.S.	M	26	1996	0	D.V.	M	11	unknown	sharps	0	Unknown	Unknown
49	A.N.S.	M	26	1996	0	I.V.	F	12	unknown	sharps	0	Unknown	Unknown
49	A.N.S.	M	26	1996	0	K.K.	?	14	unknown	sharps	0	Unknown	Unknown
49	A.N.S.	M	26	1996	0	K.	M	13	unknown	sharps	0	Unknown	Unknown
49	A.N.S.	M	26	1996	0	P.	M	13	unknown	sharps	0	Unknown	Unknown
49	A.N.S.	M	26	1996	0	E.S.	F	13	unknown	sharps	0	Unknown	Unknown
49	A.N.S.	M	26	1996	0	N.O.G.	F	13	unknown	sharps	0	Unknown	Unknown
49	A.N.S.	M	26	1996	0	H.	?	15	unknown	sharps	0	Unknown	Unknown
49	A.N.S.	M	26	1996	0	V.	?	40	unknown	sharps	0	Unknown	Probably cannibalized
49	A.N.S.	M	26	1996	0	N.Y.V.	F	35	unknown	sharps	0	Unknown	Probably cannibalized
49	A.N.S.	M	26	1996	0	S.G.A.	F	19	unknown	sharps	0	Unknown	Unknown
49	A.N.S.	M	26	1996	0	O.T.	F	12	rape	sharps	0	Unknown	Positively cannibalized
49	A.N.S.	M	26	1996	0	A.P.B.	F	12	unknown	unknown	0	Unknown	Unknown
49	A.N.S.	M	26	1996	0	B.E.M.	F	13	rape	other	0	Unknown	Positively cannibalized
49	A.N.S.	M	26	1996	0	G.O.V.	F	15	rape	sharps	0	Unknown	Not cannibalized
50	O.A.N.	F	23	1991	1	B.N.	M	56	not-sex-related	sharps	0	Intimate	Positively cannibalized
51	M.C.A.	M	24	1991	1	A.	M	6 - 13 years old	rape	strangulated	0	Stranger	Not cannibalized
51	M.C.A.	M	24	1991	0	O.J.M.	M	11	rape	strangulated	0	Stranger	Not cannibalized
51	M.C.A.	M	24	1991	0	Unnamed victim	M	6 - 13 years old	rape	strangulated	0	Stranger	Not cannibalized
51	M.C.A.	M	24	1991	0	Unnamed victim	M	6 - 13 years old	rape	strangulated	0	Stranger	Positively cannibalized
51	M.C.A.	M	24	1991	0	Unnamed victim	M	6 - 13 years old	rape	strangulated	0	Stranger	Positively cannibalized
51	M.C.A.	M	24	1991	0	Unnamed victim	M	6 - 13 years old	rape	strangulated	0	Stranger	Not cannibalized
51	M.C.A.	M	24	1991	0	Unnamed victim	M	6 - 13 years old	rape	strangulated	0	Stranger	Not cannibalized
51	M.C.A.	M	24	1991	0	Unnamed victim	M	6 - 13 years old	rape	strangulated	0	Stranger	Not cannibalized
51	M.C.A.	M	24	1991	0	Unnamed victim	M	6 - 13 years old	rape	strangulated	0	Stranger	Not cannibalized
51	M.C.A.	M	24	1991	0	Unnamed victim	M	6 - 13 years old	rape	strangulated	0	Stranger	Not cannibalized
51	M.C.A.	M	24	1991	0	Unnamed victim	M	6 - 13 years old	rape	strangulated	0	Stranger	Not cannibalized
51	M.C.A.	M	24	1991	0	Unnamed victim	M	6 - 13 years old	rape	strangulated	0	Stranger	Not cannibalized
51	M.C.A.	M	24	1991	0	Unnamed victim	M	6 - 13 years old	rape	strangulated	0	Stranger	Not cannibalized
51	M.C.A.	M	24	1991	0	I.A.	M	6	rape	strangulated	0	Stranger	Not cannibalized
52	I.K.	M	30	1992	1	S.P.	M	?	not-sex-related	sharps	0	Unrelated acquaintance	Probably cannibalized
52	I.K.	M	33	1995	0	M.B.	M	37	not-sex-related	sharps	0	Unrelated acquaintance	Probably cannibalized
52	I.K.	M	35	1997	0	E.V.	M	43	not-sex-related	sharps	0	Unrelated acquaintance	Probably cannibalized
53,54,55	J.J.B. / R.W. / J.V.	M	26	1992	1	C.D.T.	M	19	not-sex-related	beaten	0	Unrelated acquaintance	Probably not cannibalized
53,54,55	J.J.B. / R.W. / J.V.	M	29	1995	0	R.A.P.D.	M	26	not-sex-related	beaten	0	Unrelated acquaintance	Probably not cannibalized
53,54,55	J.J.B. / R.W. / J.V.	M	30	1996	0	S.P.A.	M	47	not-sex-related	unknown	0	Intimate	Probably not cannibalized
53,54,55	J.J.B. / R.W. / J.V.	M	31	1997	0	M.J.G.	M	19	not-sex-related	unknown	0	Unrelated acquaintance	Probably not cannibalized
53,54,55	J.J.B. / R.W. / J.V.	M	32	1998	0	F.R.B.	M	18	not-sex-related	strangulated	0	Unrelated acquaintance	Probably not cannibalized
53,54,55	J.J.B. / R.W. / J.V.	M	32	1998	0	G.O.	M	29	unknown	unknown	0	Unrelated acquaintance	Unknown
53,54,55	J.J.B. / R.W. / J.V.	M	26	1997	0	B.W.L.	M	42	not-sex-related	other	0	Intimate	Probably not cannibalized
53,54,55	J.J.B. / R.W. / J.V.	M	26	1997	0	T.E.T.	M	18	not-sex-related	other	0	Intimate	Probably not cannibalized
53,54,55	J.J.B. / R.W. / J.V.	M	18	1997	0	G.A.P.	M	31	not-sex-related	strangulated	0	Unrelated acquaintance	Probably not cannibalized
53,54,55	J.J.B. / R.W. / J.V.	M	19	1998	0	T.W.Y.	M	21	not-sex-related	strangulated	0.25	Consanguine	Probably not cannibalized
53,54,55	J.J.B. / R.W. / J.V.	M	20	1999	0	D.T.J.	M	24	not-sex-related	unknown	0	Unrelated acquaintance	Positively cannibalized
53,54,55	J.J.B. / R.W. / J.V.	M	40	1998	0	V.A.H.	F	32	not-sex-related	unknown	0	Intimate	Probably not cannibalized
56	P.B.	M	24	1993	1	N.S.	F	21	not-sex-related	blunt object	0	Stranger?	Probably not cannibalized
56	P.B.	M	33	2002	0	B.C.	M	46	not-sex-related	blunt object	0	Unrelated acquaintance	Positively cannibalized
56	P.B.	M	33	2002	0	R.L.	M	60	not-sex-related	beaten	0	Unrelated acquaintance	Not cannibalized
57	K.K.	M	25	1994	1	Unnamed victim	?	?	unknown	unknown	0	Stranger	Probably cannibalized
57	K.K.	M	25	1994	0	Unnamed victim	?	?	unknown	unknown	0	Stranger	Probably cannibalized
57	K.K.	M	25	1994	0	Unnamed victim	?	?	unknown	unknown	0	Stranger	Probably cannibalized
57	K.K.	M	25	1994	0	Unnamed victim	?	?	unknown	unknown	0	Stranger	Probably cannibalized
57	K.K.	M	25	1994	0	Unnamed victim	?	?	unknown	unknown	0	Stranger	Probably cannibalized
58	V.L.	M	41	1995	1	I.L.	F	18	unknown	unknown	0	Unrelated acquaintance	Probably cannibalized
58	V.L.	M	51	2005	0	N.L.	F	18	unknown	unknown	0	Intimate	Probably cannibalized
58	V.L.	M	51	2005	0	R.L.	F	19	unknown	unknown	0	Unrelated acquaintance	Probably cannibalized
59	D.V.	M	38	1995	1	B.C.M.	M	?	unknown	blunt object	0	Unknown	Probably cannibalized
59	D.V.	M	41	1998	0	Unnamed victim	?	?	unknown	blunt object	0	Unknown	Probably cannibalized
59	D.V.	M	41	1998-1999	0	Unnamed victim	?	?	unknown	blunt object	0	Unknown	Probably cannibalized
59	D.V.	M	41	1998-1999	0	Unnamed victim	?	?	unknown	blunt object	0	Unknown	Probably cannibalized
59	D.V.	M	41	1998-1999	0	Unnamed victim	?	?	unknown	blunt object	0	Unknown	Probably cannibalized
59	D.V.	M	41	1998-1999	0	Unnamed victim	?	?	unknown	blunt object	0	Unknown	Probably cannibalized
59	D.V.	M	41	1998-1999	0	Unnamed victim	?	?	unknown	sharps	0	Unknown	Positively cannibalized
59	D.V.	M	42	1999	0	Unnamed victim	?	?	unknown	sharps	0	Unknown	Positively cannibalized
59	D.V.	M	59	2016	0	J.C.H.	M	25	unknown	sharps	0	Unrelated acquaintance	Probably not cannibalized
59	D.V.	M	59	2016	0	A.C.	M	?	unknown	unknown	0	Unrelated acquaintance	Probably not cannibalized
59	D.V.	M	59	2016	0	Unnamed victim	?	?	unknown	unknown	0	Unrelated acquaintance	Probably not cannibalized
60	J.R.M.	M	41	1996	1	K.L.S.	F	26	unknown	sharps	0	Unrelated acquaintance	Unknown
60	J.R.M.	M	39	1994	0	T.L.I.	F	28	rape	strangulated	0	Unrelated acquaintance	Positively cannibalized
60	J.R.M.	M	39	1994	0	C.M.	F	45	rape	strangulated	0	Unrelated acquaintance (prostitute)	Positively cannibalized
60	J.R.M.	M	39	1994	0	R.P.	M	33	unknown	beaten	0	Stranger	Probably not cannibalized
60	J.R.M.	M	39	1994	0	R.B.	M	33	unknown	beaten	0	Stranger	Probably not cannibalized
60	J.R.M.	M	39	1994	0	Unnamed victim	M	?	unknown	beaten	0	Stranger	Probably not cannibalized
61	V.N.N.	M	38	1997	1	Unnamed victim	M	?	not-sex-related	beaten	0	Unrelated acquaintance	Positively cannibalized
61	V.N.N.	M	38	1997	0	Unnamed victim	M	?	not-sex-related	unknown	0	Unrelated acquaintance (prostitute)	Positively cannibalized
62	J.S.E.	M	23	1998	1	Unnamed victim	M	23	unknown	strangulated	0	Unknown	Positively cannibalized
63	D.J.H.	M	24	1998	1	J.P.	F	31	sex	strangulated	0	Unrelated acquaintance	Positively cannibalized
64	J.A.O.	M	18	1999	1	S.E.	F	17	unknown	gun	0	Intimate	Not cannibalized
64	J.A.O.	M	35	2017	0	T.J.B.	F	46	unknown	gun	0	Intimate	Positively cannibalized
65	K.K.	F	45	2000	1	J.P.	M	45	sex	sharps	0	Intimate	Positively cannibalized
66	J.R.	M	29	2000	1	C.B.	M	35	not-sex-related	strangulated	0	Unrelated acquaintance	Probably cannibalized
67	A.M.	M	40	2001	1	B.J.B.	M	43	sex	sharps	0	Unrelated acquaintance	Positively cannibalized
68	M.V.S.	M	23	2001	1	T.T.G.	M	25	not-sex-related	sharps	0	Unrelated acquaintance	Not cannibalized
68	M.V.S.	M	23	2001	0	M.W.	M	22	not-sex-related	sharps	0	Unrelated acquaintance	Not cannibalized
68	M.V.S.	M	23	2001	0	A.B.	M	16	not-sex-related	gun	0	Unrelated acquaintance	Positively cannibalized
68	M.V.S.	M	23	2001	0	D.M.	M	?	not-sex-related	gun	0	Unrelated acquaintance	Not cannibalized
69	A.S.	M	25	2001	1	T.Y.	F	25	sex-other	sharps	0	Unrelated acquaintance	Positively cannibalized
70,71	D.R. & M.R.	M & F		2001	1	F.H.	M	33	unknown	sharps	0	Unrelated acquaintance	Positively cannibalized
72	�.D.	M	17	2001	1	Unnamed victim	?	?	unknown	sharps	0	Unrelated acquaintance	Not cannibalized
72	�.D.	M	23	2007	0	S.E.	M	?	not-sex-related	gun	0	Stranger	Positively cannibalized
72	�.D.	M	23	2007	0	C.E.	M	55	not-sex-related	gun	0	Stranger	Positively cannibalized
73	T.S.	M	21	2002	1	S.	F	22	unknown	strangulated	0.125	Consanguine	Positively cannibalized
74	J.K.	M	35	2002	1	A.L.	F	36	sex	strangulated	0	Unrelated acquaintance	Probably cannibalized
75	Y.Y.	M	33	2003	1	Unnamed victim	F	67	not-sex-related	sharps	0	Stranger	Probably not cannibalized
75	Y.Y.	M	33	2003	0	Unnamed victim	M	72	not-sex-related	sharps	0	Stranger	Probably not cannibalized
75	Y.Y.	M	33	2003	0	Unnamed victim	?	85	not-sex-related	blunt object	0	Stranger	Probably not cannibalized
75	Y.Y.	M	33	2003	0	Unnamed victim	?	60	not-sex-related	blunt object	0	Stranger	Probably not cannibalized
75	Y.Y.	M	33	2003	0	Unnamed victim	?	35	not-sex-related	blunt object	0	Stranger	Probably not cannibalized
75	Y.Y.	M	33	2003	0	Unnamed victim	?	53	not-sex-related	blunt object	0	Stranger	Probably not cannibalized
75	Y.Y.	M	33	2003	0	Unnamed victim	?	87	not-sex-related	blunt object	0	Stranger	Probably not cannibalized
75	Y.Y.	M	33	2003	0	Unnamed victim	?	0.5	unknown	unknown	0	Stranger	Probably not cannibalized
75	Y.Y.	M	33	2003	0	Unnamed victim	F	?	unknown	unknown	0	Intimate	Probably not cannibalized
75	Y.Y.	M	34	2004	0	Unnamed victim	F	23	unknown	strangulated	0	Unrelated acquaintance	Probably not cannibalized
75	Y.Y.	M	34	2004	0	Unnamed victim	F	?	unknown	blunt object	0	Stranger	Unknown
75	Y.Y.	M	34	2004	0	Unnamed victim	F	25	unknown	blunt object	0	Stranger	Unknown
75	Y.Y.	M	34	2004	0	Unnamed victim	F	35	unknown	blunt object	0	Stranger	Unknown
75	Y.Y.	M	34	2004	0	Unnamed victim	F	?	unknown	blunt object	0	Stranger	Unknown
75	Y.Y.	M	34	2004	0	Unnamed victim	F	26	unknown	blunt object	0	Stranger	Unknown
75	Y.Y.	M	34	2004	0	Unnamed victim	F	27	unknown	blunt object	0	Stranger	Unknown
75	Y.Y.	M	34	2004	0	Unnamed victim	F	28	unknown	blunt object	0	Stranger	Unknown
75	Y.Y.	M	34	2004	0	Unnamed victim	F	26	unknown	blunt object	0	Stranger	Unknown
75	Y.Y.	M	34	2004	0	Unnamed victim	F	24	unknown	blunt object	0	Stranger	Unknown
75	Y.Y.	M	34	2004	0	Unnamed victim	F	27	unknown	blunt object	0	Stranger	Unknown
76	G.D.A.	M	26	2004	1	Unnamed victim	M	?	not-sex-related	sharps	0	Stranger	Not cannibalized
76	G.D.A.	M	26	2004	0	R.G.E.C.	M	19	unknown	other	0	Intimate	Positively cannibalized
77	S.K.	M	33	2004	1	Unnamed victim	?	4	rape	strangulated	0	Stranger?	Positively cannibalized
77	S.K.	M	34	2005	0	R.H.	F	14	rape	strangulated	0	Stranger?	Unknown
77	S.K.	M	34	2005	0	C.K.	F	5	rape	strangulated	0	Unknown	Unknown
77	S.K.	M	34	2006	0	A.P.	F	7	rape	strangulated	0	Stranger?	Unknown
77	S.K.	M	34	2006	0	R.L.	F	9	rape	strangulated	0	Stranger?	Unknown
77	S.K.	M	33	2006	0	D.S.	F	12	rape	strangulated	0	Stranger?	Unknown
77	S.K.	M	35	2006	0	P.	F	20	rape	strangulated	0	Unknown	Unknown
77	S.K.	M	35	2006	0	Unnamed victim	F	<10	rape	strangulated	0	Stranger	Unknown
77	S.K.	M	35	2006	0	Unnamed victim	F	<10	rape	strangulated	0	Stranger	Unknown
77	S.K.	M	35	2006	0	Unnamed victim	F	<10	rape	strangulated	0	Stranger	Unknown
77	S.K.	M	35	2006	0	Unnamed victim	F	<10	rape	strangulated	0	Stranger	Unknown
77	S.K.	M	35	2006	0	Unnamed victim	F	<10	rape	strangulated	0	Stranger	Unknown
77	S.K.	M	35	2006	0	Unnamed victim	F	<10	rape	strangulated	0	Stranger	Unknown
77	S.K.	M	35	2006	0	Unnamed victim	M	<10	rape	strangulated	0	Stranger	Unknown
77	S.K.	M	35	2006	0	Unnamed victim	M	<10	rape	strangulated	0	Stranger	Unknown
77	S.K.	M	35	2006	0	Unnamed victim	M	<10	rape	strangulated	0	Stranger	Unknown
77	S.K.	M	35	2006	0	Unnamed victim	M	<10	rape	strangulated	0	Stranger	Unknown
77	S.K.	M	35	2006	0	Unnamed victim	M	<10	rape	strangulated	0	Stranger	Unknown
77	S.K.	M	35	2006	0	Unnamed victim	M	<10	rape	strangulated	0	Stranger	Unknown
78	L.P.	M	28	2005	1	A.N.	F	19	unknown	sharps	0	Unrelated acquaintance	Positively cannibalized
78	L.P.	M	29	2006	0	C.L.	F	34	unknown	sharps	0	Unrelated acquaintance	Positively cannibalized
79	K.R.U.	M	27	2006	1	J.R.B.	F	10	sex	strangulated	0	Unrelated acquaintance	Probably cannibalized
80	N.C.	M	36	2007	1	T.B.	M	31	not-sex-related	sharps	0	Unrelated acquaintance	Positively cannibalized
81	J.L.C.Z.	M	35	2004	1	V.C.M.C.	F	27	unknown	strangulated	0	Intimate	Positively cannibalized
81	J.L.C.Z.	M	38	2007	0	A.G.	F	30	unknown	strangulated	0	Intimate	Probably cannibalized
81	J.L.C.Z.	M	38	2007	0	L.J.	F	?	unknown	strangulated	0	Unrelated acquaintance	Probably cannibalized
82	R.A.	M	19	2007	1	J.S.	M	49	unknown	beaten	0	Unrelated acquaintance	Positively cannibalized
83,84,85	J.B.N., I.C.P., B.C.O.S.	1M, 2F	50/47/21	2008	1	J.C.S.P.	F	20	not-sex-related	sharps	0	Unrelated acquaintance (his wife's relatives)	Positively cannibalized
83,84,85	J.B.N., I.C.P., B.C.O.S.	1M, 2F	54/51/25	2012	0	G.H.S.	F	31	not-sex-related	sharps	0	Unrelated acquaintance (his wife's relatives)	Positively cannibalized
83,84,85	J.B.N., I.C.P., B.C.O.S.	1M, 2F	54/51/25	2012	0	A.S.F.	F	20	not-sex-related	sharps	0	Unrelated acquaintance	Positively cannibalized
86	A.M.	M	36	2008	1	D.O.	M	33	sex	sharps	0	Unrelated acquaintance	Positively cannibalized
87	V.W.L.	M	40	2008	1	T.M.	M	22	unknown	sharps	0	Stranger	Positively cannibalized
88	T.G.	M	18	1999	1	Unnamed victim	?	?	unknown	unknown	0	Unrelated acquaintance	Probably not cannibalized
88,89	M.G. & T.G.	M	23 & 28	2009	0	R.	M	>28	not-sex-related	unknown	0.5	Consanguine	Positively cannibalized
90	Y.M.	M	19	2009	1	Unnamed victim	F	16	unknown	other	0	Unrelated acquaintance	Positively cannibalized
91	O.S.	F	33	2009	1	S.W.B.-S.	M	0.1	not-sex-related	sharps	0.5	Consanguine	Positively cannibalized
92	A.B.	M	21	2009	1	Y.Z.	M	60	not-sex-related	sharps	0	Stranger	Unknown
92	A.B.	M	22	2010	0	S.B.	M	?	unknown	sharps	0	Unrelated acquaintance	Unknown
92	A.B.	M	?	?	0	Unnamed victim	M	?	unknown	sharps	0	Stranger	Probably cannibalized
92	A.B.	M	?	?	0	Unnamed victim	M	?	unknown	sharps	0	Stranger	Probably cannibalized
92	A.B.	M	?	?	0	Unnamed victim	M	?	unknown	sharps	0	Stranger	Unknown
92	A.B.	M	?	?	0	Unnamed victim	M	?	unknown	sharps	0	Stranger	Unknown
92	A.B.	M	?	?	0	Unnamed victim	M	?	unknown	sharps	0	Stranger	Unknown
92	A.B.	M	?	?	0	Unnamed victim	M	?	unknown	sharps	0	Stranger	Unknown
92	A.B.	M	?	?	0	Unnamed victim	M	?	unknown	sharps	0	Stranger	Unknown
92	A.B.	M	?	?	0	Unnamed victim	M	?	unknown	sharps	0	Stranger	Unknown
92	A.B.	M	?	?	0	Unnamed victim	M	?	unknown	sharps	0	Stranger	Unknown
93	S.G.	M	27	2009	1	L.G.	F	55	not-sex-related	strangulated	0.5	Consanguine	Positively cannibalized
94	S.S.G.	M	40	2009	1	S.R.	F	43	sex	sharps	0	Unrelated acquaintance	Unknown
94	S.S.G.	M	41	2010	0	S.A.	F	31	sex	sharps	0	Unrelated acquaintance	Unknown
94	S.S.G.	M	41	2010	0	S.B.	F	36	sex	sharps	0	Unrelated acquaintance	Unknown
95	M. C.	M	43	2010	1	L.U.	F	20	unknown	sharps	0	Unrelated acquaintance	Probably cannibalized
95	M. C.	M	43	2010	0	E.G.	F	?	unknown	sharps	0	Unknown	Probably cannibalized
96	J.O.	M	26	2010	1	N.B.	F	14	rape	strangulated	0	Stranger	Positively cannibalized
96	J.O.	M	26	2010	0	T.	M	13	rape	strangulated	0	Stranger	Unknown
97	T.L.S.	M	33	2011	1	A.G.	M	43	not-sex-related	sharps	0	Unrelated acquaintance	Probably cannibalized
98	I.L.	M	21	2011	1	Unnamed victim	M	32	unknown	sharps	0	Stranger	Positively cannibalized
99	J.L.	M	78	2012	1	Y.Z.	F	73	unknown	unknown	0	Intimate	Positively cannibalized
100	A.K.	M	21	2012	1	K.B.A.-K.	M	37	unknown	sharps	0	Unrelated acquaintance	Positively cannibalized
101	L.R.M.	M	29	2012	1	L.J.	M	33	rape	sharps	0	Unrelated acquaintance	Positively cannibalized
102	L.R.	M	45	2013	1	M.P.G.	F	70	sex-other	beaten	0.5	Consanguine	Probably cannibalized
103	J.R.	M	26	2013	1	L.P.	M	90	not-sex-related	beaten	0	Stranger	Positively cannibalized
104	D.G.	M	55	2013	1	W.S.	M	59	unknown	sharps	0	Unrelated acquaintance	Positively cannibalized
105	G.S.H.	M	37	2014	1	L.M.H.	F	36	sex-other	unknown	0	Unrelated acquaintance	Positively cannibalized
106	M.W.	M	34	2014	1	C.Y.	F	22	unknown	beaten	0	Unrelated acquaintance	Probably cannibalized
107	S.B.	M	49	2016	1	G.S.	M	59	sex	strangulated	0	Unrelated acquaintance	Positively cannibalized
108	A.H.	M	19	2016	1	J.S.	M	59	not-sex-related	beaten	0	Stranger?	Positively cannibalized
108	A.H.	M	19	2016	0	M.M.	F	53	not-sex-related	beaten	0	Stranger?	Probably not cannibalized
109,110	N.B. & D.B.	F & M	42/35	2017	1	E.V.	F	35	unknown	sharps	0	Unrelated acquaintance	Positively cannibalized
111	A.U.	M	63	2018	1	Z.S.	F	28	sex	strangulated	0	Unrelated acquaintance	Unknown
112	A.Y.	M	35	2018	1	E.N.	F	27	unknown	sharps	0	Intimate	Positively cannibalized
113	A.S.G.	M	26	2019	1	M.S.G.	F	66	not-sex-related	beaten	0.5	Consanguine	Probably cannibalized
114	Mr B (Raymond et al.	M	26	?	1	Unnamed victim	F	?	not-sex-related	beaten	0.5	Consanguine
115	Mr D (Raymond et al.	M	18	?	1	Unnamed victim	F	?	not-sex-related	sharps	0.5	Consanguine	Positively cannibalized
115	Mr D (Raymond et al.	M	18	?	0	Unnamed victim	F	?	not-sex-related	sharps	0.5	Consanguine	Positively cannibalized
116	IIIa:1 (Raijs et al)	M	28	1969	1	Unnamed victim	F	23	sex	beaten	0	Intimate	Unknown
117	IIIa:4 (Raijs et al)	M	30	1979	1	Unnamed victim	F	29	sex	unknown	0	Intimate	Positively cannibalized
118	IIIa or b:5(Raijs et al.	M	30	1984	1	Unnamed victim	F	28	sex	unknown	0	Unrelated acquaintance	Positively cannibalized
119	IIIa or b:6(Raijs et al.	M	45	1987	1	Unnamed victim	M	23	rape	sharps	0	Unrelated acquaintance	Probably cannibalized
120	Mr. A (Teixeira et al.)	M	22	2012	1	Unnamed victim	F	?	not-sex-related	unknown	0.5	Consanguine	Probably cannibalized
121	Albanian man (Kapo et al., 2018)	M	35-40	?	1	Unnamed victim	?	15	unknown	unknown	0	Unknown	Positively cannibalized
													Positively cannibalized
													Stranger*
													?
													Unknown
													Intimate
													Unrelated*
													Consanguine
