# Supplementary material for: Kin-Avoidance in Cannibalistic Homicide
Source: Front Psychol. 2020 Aug 31;11:2161. doi: 10.3389/fpsyg.2020.02161 (PMC7488386; doi:10.3389/fpsyg.2020.02161)
Supplement: Supplementary file 3 [file Data_Sheet_3.CSV]

Excluded cannibal	Initials	Sex	Country	Reason
Dennis Nilsen	D.N.	M	UK	Not enough evidence for cannibalism
Edward Gein	E.G.	M	USA	No homicide preceding the cannibalism
Carroll Cole	C.C.	M	USA	Not enough evidence for cannibalism
John Crutchley	J.C.	M	USA	No homicide preceding the cannibalism
Marti Enriqueta	M.E.	F	Spain	Not enough evidence for cannibalism
M.K.B.	M.K.B.	M	India	Not enough information
Three male psychiatric nurses in Almaty	Three unnammed men	M	Kazachstan	Not enough information
Nicolas Claux	N.C.	M	France	No homicide preceding the cannibalism
Edmund Kemper	E.K.	M	USA	Not enough evidence for cannibalism
Ottis Toole	O.T.	M	USA	Not enough evidence for cannibalism
Robert Maudsley	R.M.	M	UK	Not enough evidence for cannibalism
Tamara Samsonova	T.S.	F	Russia	Not enough evidence for cannibalism
Unknown female	Unnamed female	F	Russia	Not enough information
Two unnamed people	Two unnamed people	?	Ukraine	Not enough information
Angelo Mendoza	A.M.	M	USA	No homicide preceding the cannibalism
Arif Ali and Farman Ali	A.A. & F.A.	M	Pakistan	No homicide preceding the cannibalism
Unknown female	Unknown female	F	Russia	Not enough evidence for cannibalism
Rudy Eugene	R.E.	M	USA	No homicide preceding the cannibalism
Two unnamed men	Two unnamed men	M	Ukraine	Not enough evidence for cannibalism
Manfred Seel	M.S.	M	Germany	Not enough evidence for cannibalism
