# Supplementary material for: Kin-Avoidance in Cannibalistic Homicide
Source: Front Psychol. 2020 Aug 31;11:2161. doi: 10.3389/fpsyg.2020.02161 (PMC7488386; doi:10.3389/fpsyg.2020.02161)
Supplement: Supplementary file 5 [file Data_Sheet_5.CSV]

Authors	Title	Year of publication	Type of publication	General topic	Relevance to current paper (0-5, 0=least relevant, 5=most relevant)
Borowski, J.	Dahmer’s Confession: The Milwaukee Cannibal’s Arrest Statements	2017	Transcript of the confession	Cannibalism case	5
Pozsa?r, C. (Ed.)	Die Haarmann-Protokolle	1995	Collection of official documentation	Cannibalism case	5
Rütters, A.	Karl Denke: der Kannibale von Münsterberg?; ein deutscher Serienmörder	2013	Monograph	Cannibalism case	5
Willmott, D., Boduszek, D., and Robinson, R.	A psychodynamic-behaviourist investigation of Russian sexual serial killer Andrei Chikatilo	2018	Journal article	Cannibalism case	5
Girod, H.	Der Kannibale: ungewo?hnliche Todesfa?lle aus der DDR	2000	Book	Cannibalism	5
Klages, P. (Ed.)	Serienmord und Kannibalismus in Deutschland: Fallstudien, Psychologie, Profiling	2011	Book	Cannibalism	5
Riße, M.	Abendmahl der Mörder: Kannibalen - Mythos und Wirklichkeit	2007	Book	Cannibalism	5
Daly, M., Wilson, M.	Homicide	1988	Book	Conventional homicides	5
Pinker, S.	The better angels of our nature: why violence has declined	2011	Book	Conventional homicides	5
Petherick, W.	Profiling and serial crime: theoretical and practical issues	2014	Book	Conventional homicides	5
Hickey, E.W.	Serial murderers and their victims	2016	Book	Conventional homicides	5
Cullen, R.	The killer department: Detective Viktor Burakov’s eight-year hunt for the most savage serial killer in Russian history	1993	Monograph	Cannibalism case	4
Pistorius, M.	Catch me a killer. Chapter 9: Stewart Wilken.	2005	Book chapter	Cannibalism case	4
Schutt, B.	Cannibalism: A Perfectly Natural History	2017	Book	Cannibalism	4
Askenasy, H.	Cannibalism: from sacrifice to survival	1994	Book	Cannibalism	4
Conradi, P.	Der Todesengel von Rostow. Das psychologische Portra?t des russischen Massenmo?rders	1993	Monograph	Cannibalism case	3
Espy, J.C.	Bar Jonah Trilogy: A Journey Through the Dark Boroughs of a Pedophilic Cannibal’s Mind (Book 1: Eat the Evidence; Book 2: A Parasite in the Mind; Book 3: There is No Body)	2014-2015	Monograph	Cannibalism case	3
Harbort, S.	“Ich musste sie kaputtmachen”: Anatomie eines Jahrhundert-Mo?rders	2004	Monograph	Cannibalism case	3
Marshall, D	Killing for pleasure	2006	Monograph	Cannibalism case	3
Mouton, R.	Reuk van die dood	2008	Monograph	Cannibalism case	3
Still, L.	The limits of sanity	1973	Monograph	Cannibalism case	3
Berry-Dee, C., Redstall, V.	Cannibal serial killers: profiles of depraved flesh-eating murderers	2011	Book	Cannibalism	3
Blundell, N.	Serial killers: butchers & cannibals	2010	Book	Cannibalism	3
Castleden, C.	Cannibal killers: monsters with an appetite for murder and a taste for human flesh	2010	Book	Cannibalism	3
Constantine, N.	A history of cannibalism: from ancient cultures to survival stories and modern psychopaths	2006	Book	Cannibalism	3
Martingale, M.	Cannibal killers: the history of impossible murders	2000	Book	Cannibalism	3
Newton, M.	The encyclopedia of serial killers	2006	Book	Conventional homicides	3
Welch, C.	Cannibal killers: from the case files of Sunday People and Mirror	2014	Book	Cannibalism	2
Haining, P.	Cannibal killers: the real life flesh eaters and blood drinkers	2008	Book	Cannibalism	2
Innes, B.	Serial Killers: Shocking, Gripping True Crime Stories of the Most Evil Murderers	2019	Book	Conventional homicides	2
Cawthorne, N.	Sex killers	2009	Book	Conventional homicides	2
Marlowe, J.	The world’s most evil psychopaths: horrifying true-life cases	2014	Book	Conventional homicides	2
Durden-Smith, J.	100 most infamous criminals	2012	Book	Conventional homicides	2
Wilson, C., Wilson, D.	Serial Killers: Psychopaths Who Kill Behind The “Mask Of Sanity”	2008	Book	Conventional homicides	2
Murray, W.	Serial killers	2007	Book	Conventional homicides	2
Donnelley, P.	501 most notorious crimes	2009	Book	Conventional homicides	2
McNab, C.	Serial killer timelines: illustrated accounts of the world’s most gruesome murders	2010	Book	Conventional homicides	2
Whiticker, A.	101 crimes of the century	2008	Book	Conventional homicides	2
Dubach, M	Die Entscheidung - Begegnung mit einem Kannibalen. Eine wahre Geschichte	2017	Personal correspondence with a cannibal	Cannibalism case	1
Fay, J.P., Whitney, B.	The Shawcross letters: my journey into the mind of evil	2018	Personal correspondence with a cannibal	Cannibalism case	1
Green, R.	Man eater: the terrifying true story of cannibal killer Katherine Knight	2019	Monograph	Cannibalism case	0
